# Supplementary material for: Leaf traits drive plant diversity effects on litter decomposition and FPOM production in streams
Source: PLoS One. 2018 May 29;13(5):e0198243. doi: 10.1371/journal.pone.0198243 (PMC5973617; doi:10.1371/journal.pone.0198243)
Supplement: S1 Data — (XLSX) [file pone.0198243.s001.xlsx]

## Sheet: Data
Microcosm	Rich	Spp	Detr	LML	FPOM	DGr	N	P	Ash	SLA	Tough	TraitVar	NetLML	Comp	Selec	NetFPOM
1	1	Ag	Yes	10.2258	6.99455	0.648072	3.36	0.076	6.2	13.61	1210.55
2	1	Ag	Yes	8.89694	6.60389	0.474631	3.47	0.078	4.63	13.43	1473.69
3	1	Ag	Yes	11.9473	7.76912	0.691167	3.75	0.086	5.9	13.19	1274.89
4	1	Ag	Yes	11.4282	6.97691	0.891047	2.81	0.097	5.24	14.09	1390.24
5	1	Ag	Yes	11.3963	7.9428	0.666628	3.13	0.085	6.21	12.05	1636.37
6	1	Ca	Yes	5.50209	3.56622	0.256827	1.4	0.056	5.48	22.38	972.887
7	1	Ca	Yes	6.58828	5.68135	0.158594	1.42	0.055	5.49	18.72	876.235
8	1	Ca	Yes	7.73236	4.99841	0.411333	1.58	0.055	6.38	20.6	1071.04
9	1	Ca	Yes	3.91393	3.36765	0.34745	1.49	0.05	5.56	23.07	1138.33
10	1	Ca	Yes	5.24771	4.17437	0.147858	1.49	0.05	5.41	24.74	1019.36
11	1	Ia	Yes	5.42137	1.29702	0.316863	1.49	0.063	3.78	6.39	7453.06
12	1	Ia	Yes	5.4947	1.35797	0.204393	1.52	0.071	3.93	6.06	7579.39
13	1	Ia	Yes	4.87872	1.26166	0.246618	1.52	0.065	4	6.46	8043.2
14	1	Ia	Yes	6.6756	1.60989	0.226308	1.59	0.067	3.88	6.36	7702.75
15	1	Ia	Yes	5.28794	1.19596	0.322213	1.76	0.075	4.04	7.56	7798.95
16	1	Qr	Yes	3.48812	2.66725	0.304823	1.5	0.053	4	12.01	2824.85
17	1	Qr	Yes	2.51882	2.12425	0.338212	1.13	0.036	4.97	11.51	2880.88
18	1	Qr	Yes	3.33272	2.26811	0.0421492	1.23	0.047	5.04	11.14	2608.77
19	1	Qr	Yes	2.30245	1.94694	-0.147483	1.19	0.031	4.49	11.24	2348.68
20	1	Qr	Yes	2.82815	2.22268	0.0254546	1.11	0.036	4.88	11.61	3301.03
21	2	AgCa	Yes	8.32465	5.72642	0.585644
22	2	AgCa	Yes	7.63794	4.99423	0.500398
23	2	AgCa	Yes	9.28897	6.19322	0.430673
24	2	AgCa	Yes	9.511	7.06109	0.478183
25	2	AgCa	Yes	6.87973	5.10996	0.597588
26	2	AgIa	Yes	10.6636	6.46595	0.635641
27	2	AgIa	Yes	13.2901	7.83437	0.969122
28	2	AgIa	Yes	10.8548	7.02526	0.598828
29	2	AgIa	Yes	12.2166	7.58159	0.682359
30	2	AgIa	Yes	9.14957	5.4224	0.360379
31	2	AgQr	Yes	8.2485	6.61211	0.773512
32	2	AgQr	Yes
33	2	AgQr	Yes	8.02097	5.47361	0.645993
34	2	AgQr	Yes	8.54969	8.73963	0.941759
35	2	AgQr	Yes	8.50461	7.00922	0.695438
36	2	CaIa	Yes	7.96077	3.82819	0.153162
37	2	CaIa	Yes	10.2416	4.269	0.409784
38	2	CaIa	Yes	11.1369	6.69461	0.41771
39	2	CaIa	Yes	13.421	4.10312	0.0535802
40	2	CaIa	Yes	9.92932	4.21886	0.240102
41	2	CaQr	Yes	4.46233	2.9261	0.162971
42	2	CaQr	Yes	3.55227	3.01354	0.115507
43	2	CaQr	Yes	4.1013	3.53725	0.254375
44	2	CaQr	Yes	7.04405	6.08876	0.409834
45	2	CaQr	Yes	5.86504	3.66877	0.386685
46	2	QrIa	Yes	9.59437	2.48926	0.678434
47	2	QrIa	Yes	5.10273	2.14828	0.00532093
48	2	QrIa	Yes	8.39884	3.7914	0.492588
49	2	QrIa	Yes	5.82787	2.72281	0.275832
50	2	QrIa	Yes	8.18088	3.92404	0.474056
51	3	AgCaIa	Yes	14.9387	8.80455	0.952783	1.94253	0.0690547	4.60147	10.7174	5486.4	3.70722	8.21817	7.4521	0.766065	5.65515
52	3	AgCaIa	Yes	9.7807	5.93352	0.191645	2.0605	0.0700019	4.72982	11.2915	5024.75	3.67545	2.70999	0.868598	1.84139	2.36533
53	3	AgCaIa	Yes	13.5705	8.21077	0.52161	2.04852	0.0701237	4.68849	10.9907	5153.08	3.68358	6.5437	5.05652	1.48718	4.73674
54	3	AgCaIa	Yes	12.5497	8.10708	0.644413	2.01545	0.0695674	4.69025	11.1532	5173.87	3.68595	5.60995	4.47124	1.13871	4.6816
55	3	AgCaIa	Yes	15.4137	9.90506	0.550861	2.02293	0.0702936	4.61195	10.4488	5393.41	3.69891	8.47713	7.20127	1.27586	6.61073
56	3	AgCaQr	Yes	9.17444	6.95596	0.628781	2.11647	0.0602692	5.24471	14.2071	2243.63	3.3201	2.61748	3.32586	-0.70838	2.33051
57	3	AgCaQr	Yes		7.65689	0.628432
58	3	AgCaQr	Yes	10.4272	7.17987	0.441212	2.06213	0.0592582	5.2323	14.3029	2281.48	3.30417	4.04391	0.952224	3.09168	2.66113
59	3	AgCaQr	Yes	8.47898	5.91531	0.363019	2.0832	0.0601073	5.29033	14.8836	2276.5	3.27785	1.90722	1.07532	0.831894	1.26203
60	3	AgCaQr	Yes	13.3136	10.1143	0.720233	2.11424	0.0605078	5.27681	14.5897	2251.12	3.29953	6.68958	4.91985	1.76973	5.43616
61	3	AgQrIa	Yes	11.3321	6.87917	0.389592	1.88443	0.0640871	4.52807	9.49246	4882.88	3.57319	5.34414	3.24382	2.10032	3.93386
62	3	AgQrIa	Yes	8.73503	6.01024	0.335639	1.87587	0.0646064	4.49357	9.30847	5062.86	3.56331	2.73199	1.38042	1.35158	3.14306
63	3	AgQrIa	Yes	9.21233	5.4223	0.412071	1.90839	0.0650734	4.51709	9.38656	4991.25	3.57051	3.10231	1.08048	2.02183	2.46183
64	3	AgQrIa	Yes	12.0832	7.47466	0.715298	1.89823	0.065083	4.50289	9.3226	5052.62	3.56633	5.99608	4.19868	1.7974	4.55629
65	3	AgQrIa	Yes	9.73793	5.50557	0.243348	1.88092	0.0656975	4.45231	9.06133	5307.35	3.55177	3.64964	1.80642	1.84323	2.70889
66	3	CaQrIa	Yes	6.9634	3.98012	0.10144	1.47116	0.0588542	4.36736	10.0155	5726.95	3.29707	2.07932	2.46344	-0.384124	1.97619
67	3	CaQrIa	Yes	6.72467	4.02136	0.510185	1.46238	0.0579172	4.43688	10.6025	5485.44	3.27421	1.87472	1.84567	0.029046	1.90318
68	3	CaQrIa	Yes	8.84969	5.15761	0.223139	1.45953	0.057647	4.45223	10.727	5423.71	3.26724	4.01557	4.63518	-0.619606	3.01539
69	3	CaQrIa	Yes	6.24797	3.32315	0.39694	1.46165	0.0579405	4.42075	10.4508	5515.72	3.27365	1.41552	0.977104	0.43842	1.23514
70	3	CaQrIa	Yes	8.08266	4.65852	0.404643	1.45959	0.0577178	4.43779	10.5953	5457.44	3.26826	3.25767	2.8782	0.379473	2.54236
71	4	AgCaQrIa	Yes	8.93868	5.91296	0.208626	1.78657	0.0620377	4.63713	10.9374	4720.04	3.42939	3.1296	1.65238	1.47722	2.92363
72	4	AgCaQrIa	Yes	11.6091	8.37332	0.706586	1.79882	0.0629701	4.62053	10.8532	4871.59	3.43323	5.69899	4.08804	1.61095	5.39784
73	4	AgCaQrIa	Yes	8.1313	5.8685	0.0788448	1.81394	0.0624849	4.68612	11.3054	4628.2	3.42898	2.18965	1.00818	1.18147	2.74866
74	4	AgCaQrIa	Yes	10.6968	7.19435	0.570099	1.82039	0.0632169	4.62699	10.8018	4825.36	3.43431	4.73469	4.21654	0.51815	4.17305
75	4	AgCaQrIa	Yes	8.28226	5.87543	0.210059	1.78492	0.0620455	4.64764	11.0566	4712.85	3.4288	2.46035	0.98979	1.47056	2.87003
76	1	Ag	No
77	1	Ag	No	28.0288	7.92714
78	1	Ag	No	27.5903	9.15833
79	1	Ag	No	31.1307	8.83129
80	1	Ag	No	31.6299	8.76207
81	1	Ca	No
82	1	Ca	No	8.53803	4.84144
83	1	Ca	No	10.0794	6.09462
84	1	Ca	No	6.82383	6.02503
85	1	Ca	No	6.82519	5.42406
86	1	Ia	No	94.0121	8.27474
87	1	Ia	No	85.1575	8.99579
88	1	Ia	No	81.5651	8.84085
89	1	Ia	No	77.8965	8.07944
90	1	Ia	No	72.575	7.20236
91	1	Qr	No	16.2054	6.06198
92	1	Qr	No	14.6452	5.98816
93	1	Qr	No	10.7467	7.83182
94	1	Qr	No	16.3369	7.07566
95	1	Qr	No	22.9921	6.27298
96	2	AgCa	No		6.39186
97	2	AgCa	No	20.8707	5.95951
98	2	AgCa	No	16.1569	6.25408
99	2	AgCa	No	13.3325	6.75979
100	2	AgCa	No	22.681
101	2	AgIa	No	63.8631	8.2599
102	2	AgIa	No	44.1264	7.49145
103	2	AgIa	No	55.011	7.05275
104	2	AgIa	No	61.309	7.58389
105	2	AgIa	No		7.89802
106	2	AgQr	No	26.3064	7.97121
107	2	AgQr	No	14.4359	6.75963
108	2	AgQr	No	25.0784	6.72289
109	2	AgQr	No	21.9494	8.06186
110	2	AgQr	No	26.6403	7.51005
111	2	CaIa	No	46.4124	7.53092
112	2	CaIa	No	42.594	7.19326
113	2	CaIa	No	60.0598	6.22333
114	2	CaIa	No	41.5137	6.30182
115	2	CaIa	No	52.9417	6.60343
116	2	CaQr	No	10.6058	7.58674
117	2	CaQr	No		4.61975
118	2	CaQr	No	20.2412	4.90659
119	2	CaQr	No	17.3176	5.93351
120	2	CaQr	No	15.0118	6.30402
121	2	QrIa	No	45.226	6.97838
122	2	QrIa	No	42.3475	6.97945
123	2	QrIa	No	45.7678	7.67438
124	2	QrIa	No	58.0126	7.38185
125	2	QrIa	No	50.9907	7.45518
126	3	AgCaIa	No	43.5631	7.25837
127	3	AgCaIa	No	41.588	6.41483
128	3	AgCaIa	No	55.1471	7.42404
129	3	AgCaIa	No	39.7885	7.37898
130	3	AgCaIa	No	40.6835	8.49757
131	3	AgCaQr	No	20.0977	6.70592
132	3	AgCaQr	No	15.4965	6.73547
133	3	AgCaQr	No	18.941	7.11969
134	3	AgCaQr	No	16.486	7.66481
135	3	AgCaQr	No	17.4379	6.83518
136	3	AgQrIa	No	38.0298	8.00067
137	3	AgQrIa	No	43.2398	6.86686
138	3	AgQrIa	No	34.3423	8.22344
139	3	AgQrIa	No	34.3903	8.25267
140	3	AgQrIa	No		6.02458
141	3	CaQrIa	No	36.8212	7.56822
142	3	CaQrIa	No	36.2504	6.5146
143	3	CaQrIa	No	43.063	7.35548
144	3	CaQrIa	No	39.5408	6.46445
145	3	CaQrIa	No	35.2723	8.02825
146	4	AgCaQrIa	No	40.4054	8.03757
147	4	AgCaQrIa	No	20.6914	6.94037
148	4	AgCaQrIa	No	35.0499	7.00096
149	4	AgCaQrIa	No	29.605	8.91067
150	4	AgCaQrIa	No

## Sheet: Legend
Leaf traits drive plant diversity effects on litter decomposition and FPOM production in streams
Naiara López-Rojo et al
Column	Description
Microcosm	Microcosm ID
Rich	Number of plant species present in the mixture
Spp	Identity of plant species present in the mixture (Ag: Alnus glutinosa; Ca: Corylus avellana; Qr: Quercus robur; Ia: Ilex aquifolium)
Detr	Presence or absence of detritivores
LML	Leaf litter mass loss (mg)*
FPOM	Detritivore growth (%)
DGr	Fine particulate organic matter production (mg)*
N	Initial nitrogen content (%)
P	Initial phosphorus content (%)
Ash	Initial ash content (%)
SLA	Initial specific leaf area (mm2/mg)
Tough	Inicial leaf toughness (kPa)
TraitVar	Mean distance between species pairs within a mixture calculated using cluster analysis on standardized data based on all the measured leaf traits
NetLML	Net diversity effect on decomposition (mg/mg detr)
Comp	Complementary effect on decomposition (mg/mg detr)
Selec	Selection effect on decomposition (mg/mg detr)
NetFPOM	Net diversity effcet on fine particulate prganic matter production (mg/mg detr)
* In the presence of detritivores, these two variables are expresed in mg per mg of detritivore (mg/mg detr)
